# Supplementary material for: Why are individuals tracing travel trends? A case study of City Walk in Malaysia
Source: PLoS One. 2025 Feb 10;20(2):e0309493. doi: 10.1371/journal.pone.0309493 (PMC11809927; doi:10.1371/journal.pone.0309493)
Supplement: S2 File — (XLSX) [file pone.0309493.s002.xlsx]

## Sheet: 计算数据1
LE1	LE2	LE3	LE4	LE5	LE6	LE7	LE8	LE9	Le10	LE11	LE12	LE13	LE14	SO1	SO2	SO3	SO4	SO5	SO6	SO7	SO8	SO9	SO10	SO11	SO12	VS1	VS2	VS3	VS4	VS5	VS6	VS7	VS8	HC1	HC2	HC3	HC4	HC5	HC6	HC7	HC8	HC9	HC10	HC11	HC12	HC13	HC14	HC15	SI1
5	1	5	4	5	5	3	5	4	5	5	3	3	1	1	5	5	5	5	4	5	4	1	5	5	4	4	4	5	1	5	5	5	5	5	5	5	4	3	5	5	5	3	5	3	5	3	3	2	4
5	5	5	5	5	5	5	3	5	5	5	5	5	5	4	4	5	5	5	5	5	5	5	5	5	5	5	5	5	5	5	5	5	5	5	5	5	5	5	5	5	5	5	5	5	5	5	5	5	5
3	4	3	2	4	4	5	3	2	3	4	2	3	3	3	4	4	4	4	3	3	3	2	2	2	2	4	3	4	3	4	4	4	4	3	4	5	4	3	5	4	3	4	4	3	4	3	5	4	4
4	5	4	5	5	5	4	4	4	4	4	4	5	4	5	5	4	3	5	5	4	4	3	4	5	4	4	4	5	5	5	5	4	5	5	4	5	4	4	4	4	4	5	4	4	5	4	4	5	4
4	4	4	4	4	4	4	4	4	4	4	4	5	4	4	4	4	4	4	4	4	3	4	4	4	4	5	4	4	5	4	4	4	4	4	3	4	5	5	4	4	3	4	3	5	4	3	4	3	5
5	5	5	4	4	5	5	4	5	4	4	5	5	5	5	3	3	2	4	5	2	4	1	1	2	3	1	3	5	5	5	5	3	4	5	5	5	5	3	5	5	5	3	5	5	1	4	5	5	5
5	5	5	5	5	5	5	4	5	3	5	2	5	4	2	1	4	2	3	1	2	4	1	5	3	1	5	5	5	5	5	5	2	4	5	5	5	5	4	4	5	2	5	5	4	4	5	4	5	5
5	5	5	5	5	5	5	5	5	5	5	5	5	5	5	5	5	5	5	5	5	5	5	5	5	5	5	5	5	5	5	5	5	5	5	5	5	5	5	5	5	5	5	5	5	5	5	5	5	5
5	5	5	5	5	5	5	5	5	5	5	5	5	5	5	5	5	5	5	5	4	5	5	5	5	5	5	5	5	5	5	5	5	5	5	5	5	4	5	5	5	5	5	5	5	5	5	5	5	5
3	3	3	5	5	5	5	4	5	5	5	5	5	5	5	5	5	5	5	5	5	5	3	5	5	5	5	5	4	5	5	5	5	4	5	5	5	4	5	5	5	5	4	4	4	4	4	5	5	3
4	4	5	5	5	4	4	5	4	5	4	3	5	5	4	4	4	4	3	4	3	4	3	2	4	2	4	5	4	4	3	4	3	4	5	5	5	5	4	4	5	4	5	4	5	4	5	4	3	4
4	3	4	5	5	5	3	3	5	5	5	5	5	3	1	3	5	5	5	5	4	5	5	5	5	4	5	4	5	3	5	5	3	3	5	5	5	5	3	5	5	5	5	5	5	5	3	5	3	5
4	4	4	4	4	4	4	4	4	4	4	4	4	4	4	4	4	4	4	4	4	4	4	4	4	4	4	4	4	4	4	4	4	4	4	4	4	4	4	4	4	4	4	4	4	4	4	4	4	4
5	5	4	4	4	4	4	3	4	4	4	4	4	4	4	4	4	4	4	4	4	4	4	4	4	4	4	4	4	4	3	4	4	4	4	4	4	4	4	4	4	4	4	4	4	4	4	4	4	4
4	4	4	5	4	4	5	5	5	5	5	5	4	4	5	4	5	4	5	4	5	4	4	4	4	4	5	4	4	4	4	4	3	4	4	4	5	4	5	4	5	4	4	4	4	4	4	5	4	5
5	5	5	5	4	5	5	5	5	3	4	3	3	4	4	4	4	4	4	4	4	4	4	3	3	5	5	5	4	4	3	4	5	5	5	5	5	5	4	3	5	4	4	4	3	4	4	4	4	3
5	5	5	4	4	4	4	3	4	4	5	5	5	5	5	5	5	5	5	5	5	5	5	5	5	5	5	5	5	5	5	5	5	5	5	5	5	5	5	4	4	5	5	5	5	5	5	5	5	5
5	4	5	5	5	4	4	4	5	5	5	5	4	4	4	4	4	4	5	4	4	5	4	4	4	4	4	4	5	4	4	4	4	4	5	4	5	5	5	4	4	5	4	5	4	4	5	5	5	5
5	4	4	4	4	5	4	5	4	5	5	4	5	5	5	5	5	5	5	5	5	5	5	4	4	4	5	3	4	3	3	5	4	4	4	4	4	5	4	5	4	4	3	5	4	4	4	5	3	5
5	5	5	5	5	5	4	4	4	4	4	5	4	4	4	4	5	4	5	4	4	5	4	4	4	4	4	4	5	4	5	4	4	4	5	4	5	4	4	5	4	5	5	5	4	5	4	5	4	4
5	5	5	5	5	5	5	5	5	5	5	5	5	5	5	5	5	5	5	5	5	5	5	5	5	3	2	4	4	5	4	4	5	4	5	5	5	5	5	5	5	5	3	5	5	5	5	5	5	5
4	5	4	5	5	5	5	5	3	5	5	2	5	4	5	4	4	4	5	5	5	5	4	2	4	2	3	4	4	5	5	5	2	5	5	3	4	5	4	5	5	4	4	4	4	4	4	5	5	3
5	5	4	5	5	5	5	5	4	3	2	4	4	5	4	5	3	3	5	5	5	5	4	5	5	4	4	4	2	5	3	5	5	3	5	5	5	5	4	5	5	5	5	5	3	5	5	5	5	5
5	5	5	5	5	4	5	5	3	5	4	4	4	4	4	5	4	4	4	5	5	4	4	5	4	4	4	4	5	4	4	4	4	4	4	4	4	4	4	4	4	5	4	5	4	5	4	5	4	5
5	5	5	5	5	4	5	5	5	5	5	5	5	5	5	5	5	5	5	5	1	3	4	4	5	5	5	5	5	5	5	5	5	5	5	5	5	4	3	4	4	4	4	4	4	4	4	5	3	4
5	5	4	4	3	4	4	4	4	4	4	4	4	5	5	3	5	5	4	4	4	4	4	4	4	4	4	4	4	4	4	4	4	4	4	4	4	4	4	4	4	4	4	4	4	4	4	4	4	4
4	5	5	5	5	5	5	5	5	5	3	5	5	5	5	5	5	5	5	5	5	5	5	5	5	5	5	5	5	5	5	5	5	5	5	5	5	5	5	5	5	5	5	5	5	5	5	5	5	5
5	4	4	5	4	5	5	5	4	4	4	3	4	4	4	3	4	5	4	5	3	5	5	4	3	4	4	4	4	3	4	3	4	5	4	4	4	4	4	4	4	4	5	4	5	4	4	4	4	4
5	5	4	5	4	5	5	5	5	4	5	5	4	5	4	5	4	5	5	5	4	5	5	4	5	5	4	5	5	5	5	5	4	5	4	5	4	5	4	5	5	5	5	5	5	5	5	5	5	5
5	5	5	5	5	5	4	5	4	5	5	4	5	4	5	4	5	4	5	4	5	4	5	4	5	4	5	4	5	5	4	5	4	5	4	5	4	5	4	5	4	5	4	4	5	5	4	5	4	5
5	5	5	5	5	4	5	4	4	5	4	4	4	5	4	4	5	4	5	4	5	5	5	4	3	4	5	4	5	3	4	3	3	5	4	4	5	4	5	5	4	5	3	4	5	5	3	4	4	5
4	4	4	4	5	5	4	5	4	4	4	5	4	4	4	4	5	4	4	5	4	5	4	4	4	4	4	4	4	5	4	4	4	4	4	4	4	4	4	4	5	4	4	4	4	5	4	4	4	4
5	5	5	5	5	5	5	5	5	5	5	5	5	5	5	4	5	5	4	3	3	5	3	3	5	3	3	3	5	5	5	5	5	3	5	5	5	5	5	5	5	5	5	5	5	5	5	5	5	5
5	5	5	5	5	5	5	5	5	5	5	5	5	5	3	5	5	5	4	3	5	5	4	3	5	2	5	5	5	5	3	5	3	3	5	5	5	5	5	5	5	5	5	5	5	5	5	5	5	3
5	5	5	5	5	5	5	3	5	5	5	5	5	5	3	3	5	4	4	4	5	5	5	1	5	1	5	5	4	5	3	4	3	5	4	4	5	4	3	5	3	5	5	5	5	5	5	5	5	5
4	4	4	3	3	4	4	4	5	4	4	3	5	3	5	4	4	4	4	5	4	5	3	4	3	5	3	3	4	3	3	3	3	3	5	5	4	4	4	3	3	3	2	3	3	2	3	4	3	3
4	5	5	4	5	5	5	5	4	3	4	5	4	4	4	5	5	5	5	3	5	5	5	5	5	5	4	5	5	5	5	4	5	5	5	5	5	5	5	5	5	5	3	4	5	3	4	5	4	2
3	2	4	5	5	5	5	4	4	4	3	4	4	4	5	5	4	3	3	4	4	3	3	3	3	4	4	3	3	3	4	4	5	4	4	5	3	5	4	5	3	4	4	4	3	5	4	4	3	3
5	5	5	5	5	5	5	5	5	5	5	3	3	3	3	4	3	3	5	5	5	5	4	5	5	3	5	5	5	5	5	5	5	5	5	5	5	5	3	4	5	5	5	5	5	5	5	5	5	5
3	3	3	3	3	3	3	3	3	3	3	3	3	3	3	3	3	3	3	3	3	3	3	3	3	3	3	3	3	3	3	3	3	3	3	3	3	4	3	3	3	3	3	3	3	3	3	3	3	3
3	3	3	4	4	5	5	5	5	4	5	4	5	5	5	5	5	5	5	5	5	5	5	5	5	5	5	5	5	5	5	5	5	5	5	5	5	4	5	5	5	3	5	5	5	5	5	5	5	5
5	5	5	5	5	5	5	5	5	5	5	5	5	5	5	5	5	4	5	5	5	5	3	1	1	1	2	5	5	5	3	5	4	5	5	5	5	5	5	5	5	5	5	5	5	1	5	5	5	5
5	5	5	5	5	5	5	5	4	5	5	4	5	5	4	5	5	5	5	5	5	5	4	5	5	5	5	4	5	5	5	5	5	5	5	5	5	5	5	5	5	5	5	5	5	5	5	4	5	5
5	5	5	5	5	5	5	5	5	5	5	5	5	5	5	5	5	4	5	5	5	5	5	5	5	5	4	5	5	5	5	5	5	4	5	5	5	5	5	5	5	5	5	5	5	5	5	5	5	4
3	3	4	4	4	4	4	4	4	4	4	4	4	4	4	4	4	4	4	4	4	4	4	4	4	3	4	4	4	4	4	4	4	4	4	4	4	4	4	4	4	4	4	4	4	4	4	4	4	4
5	5	5	5	5	5	5	5	4	5	5	5	5	4	5	5	5	5	4	5	5	5	4	5	4	3	4	5	5	5	5	5	5	4	5	4	4	4	4	4	4	4	3	4	4	4	4	4	4	4
4	4	5	5	4	5	4	5	5	5	5	4	5	5	5	4	5	5	5	4	5	5	4	5	5	5	5	5	5	5	5	5	5	5	5	4	5	4	5	4	5	5	5	5	5	4	5	4	5	5
4	4	4	4	4	4	3	3	3	3	3	3	3	4	4	2	4	3	3	4	4	3	3	3	4	3	3	3	3	3	4	3	4	4	4	4	3	2	4	4	4	4	4	4	5	4	5	5	5	5
5	5	5	5	5	4	4	3	5	5	5	5	5	5	5	3	4	5	4	4	5	4	5	5	5	5	5	5	5	5	4	4	4	4	4	4	4	4	3	4	5	4	5	4	5	4	5	5	5	4
5	5	5	5	5	5	5	5	5	5	5	5	5	5	5	5	5	5	5	5	5	5	5	5	5	5	5	5	5	5	5	5	5	5	5	5	4	5	4	5	5	4	5	5	4	3	5	5	4	5
3	4	4	3	4	4	4	4	4	4	4	4	4	4	4	4	4	4	4	4	4	4	4	4	4	4	4	4	4	4	4	4	4	4	4	4	4	4	4	4	4	4	4	4	4	4	4	4	4	4
5	5	5	5	5	5	5	3	3	3	3	5	4	4	5	4	4	4	5	5	3	5	4	3	4	4	5	5	5	5	5	5	5	5	4	4	4	4	5	5	5	4	3	3	5	5	5	5	5	5
5	5	5	4	5	5	5	5	4	4	3	5	4	5	5	3	5	5	5	5	5	5	3	5	5	3	4	4	4	4	4	5	5	5	5	5	5	5	3	5	5	4	4	5	3	3	4	5	4	3
4	4	3	5	4	4	4	3	4	4	3	5	5	4	4	3	4	3	4	3	4	4	4	4	4	4	3	3	4	4	3	3	3	3	4	4	4	4	3	3	4	3	3	3	3	3	3	4	3	3
4	4	4	5	5	5	5	4	5	4	5	5	5	5	3	2	3	2	3	4	2	4	5	4	5	1	4	5	4	5	5	5	4	4	5	5	5	5	5	5	5	5	5	5	5	5	4	5	5	4
4	4	5	5	5	5	4	4	4	4	4	5	5	5	4	5	5	2	5	5	5	5	5	4	5	3	4	4	4	5	4	4	4	4	5	5	5	5	5	5	5	5	3	3	4	2	4	5	4	4
3	4	4	4	4	4	4	4	4	4	4	4	4	4	4	4	4	4	4	4	4	4	4	4	4	4	4	4	4	4	4	4	4	4	4	4	4	4	4	4	4	4	4	4	4	4	4	4	4	4
4	4	4	4	5	4	4	4	4	4	4	5	5	5	3	4	4	4	4	4	4	4	5	4	4	5	4	5	3	4	4	4	4	5	4	4	4	4	4	4	4	4	5	4	5	4	4	4	4	3
4	5	5	5	5	5	5	5	5	4	5	5	5	5	5	5	5	5	5	5	5	5	5	4	5	5	5	5	5	5	5	5	5	5	5	5	5	5	5	5	5	5	5	5	5	5	5	5	5	5
5	5	5	5	5	5	5	5	5	5	5	5	5	5	5	5	5	5	5	5	5	5	5	5	5	3	3	5	5	5	3	5	5	5	5	5	5	5	5	5	5	5	5	5	5	5	5	5	5	5
5	4	4	5	5	5	5	3	5	4	4	4	4	4	4	4	4	3	4	4	4	4	4	4	4	4	4	4	4	4	4	4	5	4	4	4	4	4	4	5	5	4	5	5	4	5	4	4	4	4
4	4	4	3	4	4	4	5	4	4	4	4	4	5	4	4	4	4	4	3	2	2	3	3	4	3	3	3	3	4	4	4	3	4	4	1	1	1	1	1	3	3	3	3	1	1	1	1	2	3
4	4	4	4	4	4	4	4	4	4	4	4	4	4	4	4	4	4	4	4	4	4	4	4	4	4	2	4	4	4	2	4	4	4	4	4	4	4	4	4	4	4	4	4	4	4	4	4	4	4
4	5	5	5	5	5	4	3	4	3	3	2	5	4	5	5	5	5	5	5	5	5	5	5	5	5	2	5	4	5	2	5	5	5	5	5	5	5	5	5	5	5	5	5	5	5	5	5	5	5
4	5	5	4	4	4	4	4	4	4	3	3	3	4	4	2	4	2	4	3	3	3	3	4	3	4	3	4	4	4	4	4	4	4	4	3	4	4	4	4	4	3	4	4	4	4	3	4	4	4
4	4	5	3	4	4	3	3	4	5	5	5	5	3	3	4	4	4	5	5	4	4	5	5	4	4	3	3	4	4	5	3	4	4	5	4	4	4	5	3	4	5	5	5	4	4	4	4	4	4
4	4	5	5	5	5	5	4	4	5	4	4	4	4	4	4	4	4	4	4	4	4	4	4	4	4	4	4	4	4	4	4	4	4	4	4	4	4	4	4	4	4	4	4	4	4	4	4	4	4
5	5	5	5	5	5	5	5	5	5	5	5	5	5	5	5	5	5	5	5	5	5	5	5	5	5	5	5	5	4	3	3	3	4	4	4	4	4	4	3	5	5	5	5	4	5	5	5	5	5
5	3	4	4	4	4	4	4	4	4	4	4	4	4	4	4	4	5	4	4	4	4	4	5	5	4	5	5	4	4	5	4	4	4	4	4	4	4	4	4	4	4	4	4	4	5	4	5	4	4
4	4	4	4	4	4	5	5	5	4	3	5	3	4	4	5	5	3	3	4	4	5	3	3	3	4	4	3	5	3	3	4	3	4	5	5	5	5	5	4	4	4	2	3	3	3	3	4	4	3
5	5	5	5	5	5	5	5	4	4	4	5	5	4	5	5	5	5	4	4	4	5	5	5	4	4	4	4	5	5	5	4	4	4	4	4	4	4	4	4	4	4	4	4	4	4	4	4	4	4
5	5	5	5	5	5	5	5	5	5	5	5	5	5	5	5	5	5	5	4	5	5	5	5	5	4	5	4	4	5	4	5	5	4	5	4	5	4	5	4	4	5	4	5	5	5	4	4	4	4
4	4	4	4	4	4	4	4	4	4	4	4	4	4	4	4	4	3	4	3	4	4	4	2	4	2	3	4	3	4	3	4	4	4	4	4	4	4	4	4	4	4	4	4	4	4	4	4	4	4
3	4	3	5	5	5	5	4	4	4	4	4	4	4	4	4	4	4	3	4	4	3	3	4	4	3	4	4	4	3	2	3	4	4	3	4	3	4	4	4	4	4	1	1	1	3	3	4	4	2
5	5	4	4	4	5	5	5	4	5	5	4	5	4	5	4	4	4	4	4	4	4	3	3	4	4	4	5	5	5	5	4	4	5	5	4	5	4	5	5	5	4	5	5	4	5	4	5	5	4
3	3	4	4	4	4	4	4	4	4	4	4	4	3	4	4	2	4	4	4	4	4	4	4	3	4	4	2	4	4	4	4	3	3	4	4	4	5	4	4	4	4	4	4	4	4	4	4	4	4
3	3	5	5	2	4	3	4	3	4	4	5	3	4	2	5	2	1	3	4	5	4	2	5	4	4	5	5	5	4	4	5	5	5	4	4	4	4	4	4	4	3	3	3	3	3	3	4	4	4
4	3	4	3	4	4	3	4	4	4	3	4	3	4	4	4	5	5	5	4	4	5	4	5	5	4	5	4	5	4	4	5	5	4	5	4	5	3	4	5	4	4	5	5	5	4	5	5	5	4
5	5	4	5	4	5	4	5	5	5	4	5	4	4	5	5	4	2	3	3	3	3	3	5	3	1	4	4	4	5	5	5	3	5	5	5	5	5	4	4	5	5	3	5	3	3	4	5	5	4
4	5	4	4	4	4	4	4	4	4	4	4	4	4	4	4	4	4	4	4	4	4	4	4	4	4	4	5	5	5	5	5	5	5	5	5	5	5	5	5	5	4	5	5	5	5	5	5	5	5
5	5	5	5	5	5	5	5	5	5	5	5	5	5	5	5	5	5	5	5	5	5	5	5	5	5	5	5	5	5	5	5	5	5	5	5	5	4	5	5	5	5	5	5	5	5	5	5	5	5
4	4	4	3	3	5	4	4	4	3	3	3	3	4	3	3	3	2	2	2	2	2	3	3	3	2	3	3	4	4	4	4	4	3	4	4	4	4	4	4	4	4	3	4	3	3	3	3	3	3
4	4	4	4	4	4	4	4	4	4	4	4	4	4	4	4	4	4	4	4	4	4	4	5	4	4	5	4	3	4	5	4	4	4	4	4	4	5	4	3	4	5	4	4	4	4	4	4	5	4
4	5	4	4	5	4	5	4	5	4	5	5	4	5	4	4	4	3	5	4	5	4	4	5	4	5	5	5	4	5	4	5	4	5	5	5	5	5	5	5	5	5	4	5	5	4	5	4	5	4
4	4	4	5	4	5	4	5	4	4	3	4	4	3	4	4	4	4	4	4	4	4	3	4	4	4	4	4	4	4	5	4	5	5	5	5	5	5	5	4	5	4	4	5	3	5	5	5	5	3
5	5	5	5	5	5	5	5	5	5	5	3	5	5	5	5	5	3	3	5	5	5	5	5	5	5	5	5	5	5	5	5	5	5	5	5	5	5	5	3	5	3	5	5	3	3	5	3	5	5
3	5	5	4	5	4	5	3	5	4	3	5	4	3	5	3	4	5	4	5	5	5	5	5	4	5	5	5	5	5	4	4	5	4	5	5	5	5	5	3	5	5	5	5	5	5	5	5	3	5
4	2	4	4	3	4	3	4	4	3	2	4	4	3	4	3	4	3	4	4	3	4	4	3	4	3	2	4	3	4	4	3	4	3	4	3	4	4	2	4	5	4	2	4	5	3	4	3	5	3
4	4	3	4	4	4	4	3	3	4	4	4	4	4	4	4	4	4	4	4	4	4	4	4	4	4	4	4	4	4	4	4	4	4	4	4	4	4	4	4	4	4	4	4	4	4	4	4	4	4
5	5	5	5	5	5	5	5	5	5	5	5	4	4	4	5	5	5	5	5	5	3	4	4	4	3	5	5	3	4	3	4	4	4	5	4	4	4	3	5	5	3	5	4	4	4	3	5	5	4
4	3	4	4	4	4	4	3	4	4	2	2	4	4	4	4	4	3	4	3	4	4	1	1	1	1	1	3	3	4	1	4	3	3	4	4	4	4	4	4	4	4	5	4	2	5	5	5	5	3
2	5	2	5	3	5	3	5	5	3	3	5	3	5	4	3	4	2	2	4	2	3	3	3	2	4	4	4	3	4	3	4	3	3	4	2	3	4	3	2	3	3	3	4	3	4	5	3	4	4
5	5	5	5	5	5	5	5	2	5	5	5	5	5	5	5	5	2	5	5	2	5	5	5	5	5	5	5	5	5	2	5	5	5	5	5	5	5	5	5	5	5	5	5	5	5	5	5	5	5
5	5	5	4	5	4	4	5	5	5	5	5	4	5	5	5	5	4	4	4	4	4	5	4	4	4	4	4	4	5	4	4	4	4	4	4	4	4	4	4	4	4	5	5	4	4	5	4	4	4
4	5	5	5	5	5	5	5	5	5	5	5	5	4	5	5	4	5	4	4	5	5	5	3	4	4	3	4	4	3	4	4	4	3	4	3	4	3	3	3	3	3	4	5	4	5	5	5	5	5
4	4	4	4	4	4	4	4	4	4	4	4	4	4	4	4	4	3	3	4	4	4	4	4	4	4	4	4	4	4	4	4	4	4	4	4	4	4	4	4	4	3	3	4	4	4	4	4	4	4
4	4	5	5	4	5	4	5	5	4	3	5	5	3	5	5	5	3	4	5	5	5	3	3	5	3	3	5	5	5	3	5	4	4	5	5	5	5	5	5	5	3	4	5	4	3	4	5	5	5
5	5	5	5	5	4	4	4	2	2	4	4	5	2	5	5	5	5	5	4	4	5	4	2	4	2	2	5	2	4	2	5	2	4	5	5	5	5	5	5	5	5	5	5	4	2	5	5	4	4
5	5	5	4	4	4	5	5	4	3	3	5	5	4	5	5	5	5	5	4	5	5	3	3	4	3	2	3	2	4	1	2	3	3	3	4	4	4	4	4	5	5	5	4	3	2	2	5	3	2
5	5	4	3	3	4	4	5	4	4	5	5	5	5	2	5	5	5	4	5	5	5	5	3	2	2	2	4	5	3	3	5	4	4	4	3	4	4	5	5	5	4	3	5	2	3	5	5	3	3
4	3	4	4	3	3	4	4	2	2	3	3	4	3	3	4	3	3	5	5	5	5	3	3	3	1	4	2	4	3	3	4	4	4	3	3	3	3	3	3	4	3	4	3	4	2	2	3	3	3
4	5	5	5	5	5	5	5	5	5	5	5	5	5	4	4	4	5	5	5	5	5	2	1	4	1	4	4	5	4	2	4	4	4	5	5	5	5	5	5	5	4	5	5	5	4	5	5	5	4
5	5	5	5	5	5	5	5	5	5	4	5	5	5	5	5	5	5	5	5	5	5	5	5	5	5	5	5	5	5	5	5	5	5	5	5	5	5	5	5	5	5	5	5	5	5	5	5	5	4
4	5	5	4	5	5	5	5	4	4	3	3	3	4	3	3	3	3	4	4	4	4	4	4	3	3	3	4	4	4	4	4	4	4	4	3	4	3	4	3	4	3	4	3	4	3	4	3	4	3
5	5	4	5	5	5	4	4	4	5	4	5	4	5	4	4	5	4	4	4	4	5	4	4	5	4	3	5	5	4	4	4	4	4	4	4	4	4	4	4	4	4	5	5	5	5	4	5	5	4
5	5	5	5	5	5	5	5	5	1	5	5	5	5	5	5	5	1	3	5	5	5	5	5	5	5	5	5	5	5	5	5	5	5	5	2	5	5	5	5	1	3	5	5	5	5	5	5	4	3
4	4	4	3	4	4	5	4	4	4	5	5	4	4	4	4	4	3	4	5	4	5	4	4	5	4	4	4	3	4	3	3	4	3	3	4	4	4	4	4	5	3	3	3	4	3	4	4	4	4
4	4	4	4	4	4	4	4	4	4	4	4	4	4	4	4	4	4	4	4	4	4	4	4	4	4	4	4	4	4	4	4	4	4	4	4	4	4	5	4	5	4	4	4	5	4	4	5	5	5
4	4	4	4	4	4	4	4	3	4	5	4	4	4	5	4	4	4	4	4	4	4	4	4	4	4	3	4	4	4	4	4	4	4	4	4	4	4	4	4	4	4	4	4	4	4	4	4	4	2
5	5	5	5	5	5	5	5	5	5	5	5	5	5	5	5	5	5	5	4	5	5	5	3	3	5	4	5	5	5	4	4	5	5	5	5	5	5	5	5	5	5	4	5	5	5	5	5	5	5
5	5	5	5	5	5	5	5	5	5	5	5	5	5	5	5	5	5	3	5	5	5	5	5	5	5	5	5	5	5	5	5	5	5	4	4	4	4	4	4	4	4	4	4	4	4	4	4	4	4
5	4	5	4	5	4	4	5	5	5	4	4	4	4	5	5	5	5	5	4	4	4	5	5	4	4	5	5	5	5	5	4	4	4	5	5	5	5	5	5	4	4	4	4	5	4	5	5	4	5
5	5	4	5	4	3	5	4	4	5	4	5	4	5	4	5	3	5	3	5	5	3	3	3	4	4	4	3	5	3	5	5	5	5	4	4	4	4	4	4	4	4	4	3	5	5	5	5	4	4
3	1	4	1	3	2	4	2	3	1	3	2	3	1	3	3	1	2	2	3	1	2	2	3	2	2	3	3	2	1	2	3	1	3	3	1	3	3	3	1	3	1	3	2	1	3	3	3	1	3
4	4	4	4	4	4	4	3	4	4	4	3	4	4	4	3	4	4	4	4	4	4	4	4	4	4	3	4	3	4	4	4	2	4	4	3	4	5	4	4	4	4	4	4	4	4	4	4	4	4
3	4	4	4	4	4	5	5	4	3	4	3	4	4	4	4	4	4	4	3	5	5	5	4	3	4	3	4	4	5	4	4	5	5	5	3	4	5	5	5	3	3	4	4	3	4	3	4	3	4
4	4	4	4	4	4	4	4	4	5	5	4	5	4	4	4	4	4	4	3	4	4	4	4	4	4	4	4	4	4	4	4	4	4	4	5	4	4	3	4	4	5	5	4	5	4	5	5	5	4
4	4	4	4	4	4	4	4	4	4	4	4	4	5	4	5	4	5	3	4	5	4	4	5	4	4	5	4	4	4	4	5	4	4	5	4	4	4	4	4	5	4	4	4	4	5	4	4	4	5
4	4	4	5	5	4	4	3	4	4	4	3	4	4	5	4	4	2	4	4	4	4	2	4	4	3	4	4	4	4	4	4	4	4	4	4	4	5	4	4	4	4	4	4	4	4	4	4	4	4
4	4	4	4	4	4	4	4	4	4	4	4	4	4	4	4	4	4	4	3	4	4	4	3	4	3	4	3	4	3	4	3	4	3	4	4	4	3	3	4	3	4	3	4	3	3	3	4	4	4
4	4	3	5	4	4	3	5	4	3	4	4	4	3	4	4	4	5	5	5	4	4	4	4	4	5	5	5	4	5	4	5	4	4	3	5	5	5	3	4	5	4	4	4	4	4	5	4	4	4
5	5	5	5	5	5	5	5	5	5	5	5	4	5	4	5	5	4	4	5	5	5	4	3	4	3	4	4	4	4	3	4	3	4	5	5	5	5	5	5	5	5	5	5	5	5	5	5	5	4
5	5	5	5	5	5	5	5	5	5	5	5	5	4	4	4	4	5	4	4	4	4	4	4	4	4	5	5	5	5	5	5	5	5	5	5	5	4	4	4	4	3	4	4	4	4	4	4	4	4
4	4	3	4	4	4	4	4	4	4	4	4	4	4	4	4	4	4	5	4	4	4	4	4	4	4	4	4	4	4	4	4	4	5	5	4	4	4	4	3	4	4	4	4	3	4	4	4	4	3
5	5	5	5	5	5	5	3	4	5	5	5	5	5	5	5	5	5	5	5	5	5	5	5	5	5	5	5	5	5	5	5	5	5	5	5	5	5	5	5	5	5	5	5	5	5	5	5	5	5
5	5	5	5	5	5	5	5	5	5	5	5	5	5	5	5	5	5	5	5	5	5	5	5	5	5	5	5	5	5	1	5	5	5	5	4	3	5	4	4	5	4	2	4	4	4	4	4	4	4
5	4	5	5	4	4	5	5	4	5	4	5	4	4	5	5	4	4	5	3	4	5	4	4	5	4	1	4	4	5	5	4	4	5	4	5	4	4	4	3	5	2	4	5	3	4	5	4	5	5
5	5	5	5	5	5	5	5	5	5	5	5	5	5	5	5	5	5	5	5	5	5	5	5	5	5	4	5	4	5	4	4	4	4	4	4	4	5	5	5	4	5	5	4	5	5	5	5	5	4
5	5	4	5	5	5	5	5	5	5	5	5	5	5	5	5	5	3	4	5	5	5	5	5	5	5	5	5	5	5	5	5	5	4	4	5	5	5	5	5	5	5	5	5	5	5	5	4	4	4
5	5	5	5	5	5	5	5	5	5	5	5	5	5	5	5	5	5	5	5	3	5	5	5	5	5	5	5	5	5	3	5	5	5	5	5	5	5	5	5	5	5	3	5	5	5	5	5	5	5
5	5	5	5	5	5	4	4	4	5	4	5	4	5	4	4	5	4	5	4	5	4	5	4	5	4	5	4	5	4	5	4	5	4	5	4	4	4	5	4	5	4	5	4	5	4	5	4	5	4
3	2	2	3	2	3	3	2	3	4	3	2	3	3	2	4	3	2	4	3	2	3	3	3	3	3	2	2	3	3	3	3	3	3	3	2	3	4	3	3	4	3	3	3	3	3	3	3	3	3
3	3	3	3	3	3	3	3	3	3	3	3	3	3	3	3	3	3	3	3	3	3	3	3	3	3	3	3	3	3	3	3	3	3	3	3	3	5	3	3	3	3	3	3	3	3	3	3	3	3
4	4	5	5	5	4	5	4	4	4	5	1	4	5	4	4	5	1	4	3	4	4	5	4	4	3	4	4	5	5	5	5	5	5	5	5	5	4	5	5	5	5	5	5	5	3	4	5	3	4
5	5	4	5	5	5	4	4	4	4	5	3	5	5	5	4	4	3	3	4	4	4	3	4	3	4	3	5	4	3	3	3	3	2	4	4	4	5	4	3	4	4	5	5	5	3	4	5	5	3
4	5	2	3	4	5	3	1	3	5	4	2	5	5	1	1	1	5	5	1	5	5	2	4	1	5	5	4	4	5	5	1	2	4	5	5	5	5	3	5	5	5	3	4	2	1	3	5	5	3
5	5	4	4	4	4	5	4	4	4	3	4	3	4	4	4	4	3	4	4	4	4	4	4	4	4	4	4	4	4	4	4	4	5	5	4	3	5	5	4	4	4	4	5	5	4	4	4	4	4
5	5	5	5	5	5	5	5	5	5	5	5	5	5	5	5	5	5	5	5	5	5	5	5	5	5	5	5	5	5	5	5	5	5	5	5	5	4	5	5	5	5	5	5	5	5	5	5	5	5
2	2	2	2	2	2	2	2	2	2	2	2	2	2	2	2	2	2	2	2	2	2	2	2	2	2	2	2	2	2	2	2	2	2	2	2	2	4	2	2	2	2	2	2	2	2	2	2	2	2
4	4	5	5	5	5	4	3	4	4	3	3	5	4	5	5	5	3	4	4	3	4	2	4	3	3	4	4	3	4	4	4	3	4	5	5	5	4	3	3	4	2	4	3	3	3	3	4	3	3
5	3	3	4	3	3	4	3	4	4	4	3	4	4	4	5	3	4	5	5	4	5	3	5	4	2	5	5	5	5	5	5	4	5	5	5	5	5	5	4	5	3	5	5	5	5	5	5	5	5
3	3	4	4	4	4	4	4	4	4	4	4	4	4	4	4	4	4	4	4	4	4	3	4	4	4	4	4	4	4	4	4	4	4	4	4	4	5	4	4	4	4	4	4	4	4	4	4	4	4
4	4	5	5	5	5	5	4	5	5	4	2	3	3	4	5	5	4	5	5	5	5	3	4	2	2	4	4	4	4	4	4	4	4	4	4	4	4	5	5	5	5	4	3	3	4	4	4	4	4
4	4	5	5	4	5	3	3	4	4	4	5	3	4	3	3	4	2	5	4	3	4	4	4	4	4	4	4	3	3	5	4	4	2	3	3	3	5	4	2	4	4	2	2	3	3	3	3	3	4
4	4	4	5	5	5	5	5	5	5	5	5	5	5	5	5	5	5	5	5	5	5	5	5	5	5	5	5	5	5	5	5	5	5	5	5	5	5	5	5	5	5	5	5	5	5	5	5	5	5
5	4	4	4	4	4	4	3	4	5	5	3	4	4	4	4	3	3	5	5	4	4	4	5	4	4	4	4	5	4	5	5	3	4	4	4	4	4	4	4	4	3	4	3	4	3	3	4	5	5
4	3	4	5	4	4	4	4	3	4	4	3	4	4	4	3	4	4	3	4	3	4	4	3	4	4	3	4	4	4	3	4	4	3	4	3	5	4	4	3	4	5	4	4	3	4	5	4	4	5
4	4	5	5	5	5	4	3	4	4	5	4	5	4	4	5	4	3	4	4	3	4	3	4	4	3	4	3	3	4	4	4	4	3	4	5	4	4	3	3	5	4	4	4	4	3	4	5	4	4
3	4	4	4	4	3	4	3	4	4	3	2	4	4	4	4	4	4	3	4	4	4	3	4	4	4	4	2	4	3	3	4	4	3	4	4	3	4	4	4	3	4	3	4	3	4	4	4	3	2
4	4	4	4	4	4	4	4	4	4	4	4	4	4	4	4	4	4	4	4	4	4	4	4	4	4	4	4	4	4	4	4	4	4	4	4	4	4	5	5	4	3	3	4	4	3	3	3	3	3
5	5	5	5	5	5	5	5	5	5	5	5	5	5	5	5	1	1	5	5	5	5	5	5	5	5	1	1	5	5	5	5	5	5	5	5	5	5	5	5	5	5	5	5	5	5	5	5	5	5
4	5	5	5	5	5	5	5	5	5	5	5	5	5	5	5	3	3	3	5	3	5	5	1	5	1	1	5	5	5	3	5	5	5	5	3	1	3	3	3	1	3	3	1	5	3	3	4	4	3
4	4	5	5	4	5	3	2	4	4	4	5	4	3	4	4	4	2	2	4	3	4	2	1	1	2	4	4	4	5	5	5	5	4	4	5	3	4	5	4	2	3	2	4	2	2	2	4	4	3
4	4	4	4	5	4	5	4	4	5	4	5	4	4	4	5	4	5	4	4	5	4	4	5	4	5	5	4	4	5	5	4	4	4	5	5	5	4	4	4	5	4	4	4	5	4	5	4	4	5
3	2	4	4	3	4	4	4	4	4	4	2	4	4	3	4	3	4	3	2	4	4	4	3	4	3	3	4	3	4	3	2	4	4	2	3	4	4	4	4	3	4	4	3	4	3	2	4	4	4
4	5	4	5	4	4	4	3	3	5	5	2	4	3	2	1	5	1	5	2	5	5	3	5	2	1	4	4	4	5	5	5	4	5	5	4	5	4	4	4	3	2	4	3	3	1	2	4	2	4
3	3	3	3	3	3	3	3	3	3	3	3	3	3	3	3	3	3	3	3	3	3	3	3	3	3	3	3	3	3	4	4	4	3	4	4	4	4	3	3	3	3	3	3	3	3	3	3	3	3
4	4	4	4	4	4	4	4	4	4	4	4	3	4	4	4	4	4	4	4	4	4	4	3	4	4	5	5	4	4	4	4	4	4	4	4	5	5	5	4	4	4	5	4	4	4	4	4	5	4
4	4	4	4	4	4	4	4	4	4	4	2	4	4	4	4	4	4	4	4	4	4	4	4	4	4	4	4	4	4	4	4	4	4	5	5	5	5	5	5	5	5	4	4	5	4	4	5	4	4
3	3	3	3	5	4	4	4	4	4	5	4	4	4	4	4	3	3	3	4	3	3	3	3	3	3	3	3	3	3	3	3	3	3	3	3	3	5	3	3	3	3	3	4	3	4	3	3	3	3
5	5	5	5	5	5	5	5	5	5	5	5	5	5	5	5	5	5	5	5	5	5	5	5	5	5	5	5	5	5	5	5	5	5	5	5	5	4	5	5	5	5	5	5	5	5	5	5	5	5
5	5	5	5	5	5	5	5	5	5	5	3	5	4	2	3	2	3	4	3	4	4	1	5	3	2	4	4	3	3	4	4	3	4	4	4	4	5	3	4	4	4	4	4	4	4	4	4	4	4
3	3	4	4	3	3	4	3	4	4	5	4	4	4	3	4	4	4	3	3	3	4	3	4	4	4	4	4	4	4	3	4	4	4	4	4	4	4	2	4	4	2	3	3	3	3	3	4	4	4
4	4	4	4	4	4	4	4	4	4	4	4	4	4	4	4	4	4	4	4	4	4	4	4	3	4	4	4	3	4	4	4	4	4	4	4	3	5	4	4	4	4	4	4	4	4	4	3	4	3
3	3	4	4	4	4	3	3	4	4	4	4	4	3	4	4	3	3	3	4	4	4	3	4	3	3	3	3	3	3	3	3	4	3	3	4	4	1	4	4	4	4	3	4	4	3	3	3	3	3
4	4	4	4	4	4	4	4	4	4	4	4	4	4	4	4	4	4	4	4	4	4	5	5	5	5	5	5	5	5	5	5	5	5	5	5	5	5	5	5	5	5	5	5	5	5	5	5	5	4
5	5	5	5	5	5	5	5	5	5	5	5	5	5	3	5	5	5	5	5	5	5	5	5	5	5	5	5	5	5	5	5	5	5	5	5	5	4	5	5	5	5	5	5	5	5	5	5	5	5
5	5	5	5	5	5	5	5	5	5	5	5	5	5	5	5	5	5	5	5	5	5	5	5	5	5	5	5	5	5	5	5	5	5	5	5	5	4	5	5	5	5	5	5	5	5	5	5	5	3
4	4	5	5	5	5	5	5	5	5	5	5	5	5	5	5	5	5	5	5	4	5	5	5	5	5	5	5	5	5	5	5	5	5	5	5	5	4	5	5	5	5	5	4	4	4	4	4	4	4
5	3	4	5	5	4	4	3	2	3	5	4	4	3	3	4	4	3	4	4	4	5	5	5	2	4	5	5	5	5	5	5	4	5	5	5	5	5	5	5	5	5	5	5	5	5	5	5	5	5
5	5	5	4	4	4	4	4	5	4	4	4	3	4	5	4	5	4	5	4	4	5	4	4	4	4	4	4	4	4	4	5	4	4	4	5	4	4	5	4	4	4	1	4	1	4	4	4	4	4
5	5	5	5	5	5	5	5	5	5	5	5	5	5	5	5	5	5	5	5	5	5	5	5	5	5	5	5	5	5	5	5	5	5	5	5	5	4	5	5	5	5	5	5	5	5	5	5	5	5
4	5	4	5	4	5	5	3	4	4	3	3	5	5	3	3	4	3	4	2	4	4	4	4	4	4	4	4	4	5	5	5	5	5	4	5	5	4	3	5	4	5	5	3	3	3	5	4	4	5
5	5	5	5	5	5	5	4	4	5	5	5	5	5	5	5	5	5	5	5	5	5	5	5	5	5	5	5	5	5	5	5	5	5	5	5	5	5	5	5	5	5	5	5	5	5	5	5	5	5
5	5	5	5	5	5	5	5	5	5	5	5	5	5	5	5	5	5	5	5	5	5	3	3	5	4	5	4	5	5	5	5	5	5	5	5	5	5	5	5	5	5	5	5	5	4	5	5	5	5
4	4	4	4	4	4	4	4	4	4	4	4	4	4	4	4	4	4	4	4	4	4	4	1	3	4	4	4	4	3	3	3	4	4	4	4	4	4	3	3	4	4	3	4	4	4	4	4	4	4
5	5	5	5	5	5	5	5	5	4	5	4	5	5	5	4	4	4	4	5	5	4	5	5	5	5	5	5	5	5	5	5	5	5	4	4	5	5	5	5	4	4	4	4	4	4	4	4	4	5
4	4	4	4	4	4	4	4	4	4	4	4	4	4	4	4	4	4	4	4	4	4	4	4	4	4	4	4	4	4	4	4	4	4	4	4	4	4	4	4	4	4	4	4	4	4	4	4	3	4
4	4	4	3	3	4	4	4	4	4	4	2	5	2	3	4	3	4	5	4	4	4	3	4	4	2	4	3	4	4	4	4	4	4	5	4	4	5	3	4	4	4	4	4	4	4	4	4	4	4
3	3	3	3	2	2	2	2	5	4	3	3	5	3	5	2	5	2	5	4	5	2	5	2	3	3	3	3	3	3	3	3	3	3	3	3	3	4	3	3	3	3	3	3	3	4	2	3	3	2
4	3	4	5	5	5	5	5	4	5	4	3	4	3	4	3	4	4	3	4	4	5	5	5	4	3	4	3	4	4	3	4	4	4	3	4	4	4	4	3	3	2	4	4	4	2	2	4	4	4
3	3	3	3	3	3	3	3	3	3	3	3	3	3	3	3	3	3	3	3	3	3	3	3	3	3	3	3	3	3	3	3	3	3	3	3	3	4	3	3	3	3	3	3	3	3	3	3	3	3
5	5	5	5	5	5	5	5	5	5	5	5	5	5	5	5	5	5	4	5	5	5	5	5	4	4	4	5	4	4	4	4	4	4	4	5	5	4	5	5	5	5	5	5	5	5	5	5	5	5
5	5	5	5	5	5	5	4	3	4	5	4	5	4	5	4	5	3	4	4	3	5	4	3	5	4	2	5	4	4	5	3	4	5	4	5	4	5	5	4	5	4	4	5	4	4	4	5	4	5
4	4	4	4	4	4	4	4	4	4	4	4	4	4	4	4	4	4	4	4	4	4	4	4	4	4	4	4	4	4	4	4	4	4	4	4	4	5	4	4	4	4	4	4	4	4	4	4	4	4
1	1	2	3	3	3	2	1	1	2	3	1	1	1	2	1	2	1	1	1	2	1	4	4	5	4	4	4	4	4	5	4	5	4	2	2	2	5	1	1	2	2	2	1	2	1	1	1	2	1
4	4	4	5	5	5	4	4	4	4	4	4	4	5	5	4	4	4	4	5	4	4	4	4	4	4	4	4	5	4	4	4	5	4	4	4	5	5	5	4	4	5	4	4	4	5	4	4	4	5
4	4	4	4	4	4	3	4	3	3	4	3	3	3	3	3	3	4	4	4	4	4	3	3	3	3	3	3	3	3	3	2	3	2	3	3	3	4	3	3	3	3	3	3	2	4	3	3	3	2
3	3	4	4	4	4	4	5	4	4	3	2	3	3	4	3	3	3	3	3	3	3	4	4	3	3	4	5	4	4	4	3	4	2	3	3	3	4	3	3	3	3	3	3	3	3	3	3	3	3
4	4	5	4	3	4	4	4	4	4	3	2	1	3	3	4	4	4	5	3	5	4	4	3	3	1	5	5	5	5	5	5	5	5	5	5	5	5	5	5	5	5	5	5	5	5	5	5	5	5
5	5	5	5	5	5	5	5	5	5	5	5	5	5	5	5	5	5	5	5	5	5	5	5	5	5	5	5	5	5	3	5	5	5	5	5	5	5	5	5	5	5	5	5	5	5	5	5	5	5
5	5	5	5	5	5	5	5	5	5	5	5	5	5	5	5	5	5	4	5	5	5	5	5	5	5	5	5	5	5	5	5	5	5	5	5	5	5	5	5	5	5	5	5	5	5	5	5	5	3
4	4	5	5	4	5	5	5	4	3	3	4	4	5	5	5	3	5	3	5	3	5	5	5	5	2	4	1	4	4	4	4	4	4	4	4	3	5	4	4	4	4	4	4	4	4	3	3	3	4
3	4	4	4	4	4	4	4	4	4	4	4	4	4	4	4	4	4	4	4	4	4	4	4	4	4	5	5	2	5	4	4	4	4	5	5	5	4	5	5	5	5	5	5	5	5	2	3	5	5
5	4	5	4	5	5	5	4	5	5	4	1	2	5	4	4	4	2	4	4	1	4	1	2	4	4	5	5	4	5	5	4	1	5	5	5	5	3	5	5	4	5	5	4	5	4	2	4	4	1
4	4	5	4	4	4	5	3	4	5	4	3	4	2	3	4	4	2	4	4	3	3	2	4	3	3	4	4	4	4	3	4	2	4	4	4	4	4	4	3	3	3	4	4	4	3	4	4	3	4
4	4	4	4	4	4	5	4	5	5	5	5	5	3	5	3	5	3	3	2	2	3	2	4	2	3	2	4	2	4	4	2	4	2	4	4	4	5	4	4	4	4	4	4	4	4	4	4	4	4
4	4	4	3	4	3	4	3	4	3	4	3	4	4	3	4	3	4	3	4	3	4	4	4	4	3	4	4	3	4	3	4	4	3	4	4	3	4	4	4	3	4	4	3	4	4	3	4	3	4
4	3	4	4	4	4	4	4	4	4	4	5	3	3	2	5	4	4	5	3	4	4	3	3	3	2	4	4	4	4	4	4	3	4	4	4	4	4	3	4	4	4	4	4	4	4	4	4	4	4
4	3	4	3	3	5	4	4	3	4	3	4	3	3	4	5	4	3	4	4	3	3	3	4	5	4	3	4	3	3	4	4	4	3	3	4	4	5	3	4	4	4	5	4	5	4	3	4	4	4
4	4	4	4	4	4	4	3	3	4	4	4	4	4	4	4	4	2	3	3	2	3	3	3	2	1	4	4	4	4	3	4	2	4	4	4	4	5	2	2	4	4	4	4	4	4	4	4	4	3
4	5	4	5	4	5	4	5	4	5	4	5	4	4	5	4	5	4	5	4	4	4	3	5	3	3	5	5	5	5	5	5	4	4	4	5	4	5	3	3	5	3	4	4	5	3	4	4	4	4
5	5	5	5	5	5	5	5	5	5	5	5	5	5	5	5	5	5	5	5	5	5	5	5	5	5	5	5	5	5	5	5	5	5	5	5	5	4	5	5	5	5	5	5	5	5	5	5	5	5
5	5	5	5	5	5	5	5	5	5	5	5	5	4	4	4	4	4	4	4	4	4	5	4	4	4	5	4	4	5	5	5	4	4	5	5	4	5	5	5	4	5	5	5	5	5	5	5	5	5
4	4	4	3	3	3	3	3	4	3	4	4	4	4	3	4	4	3	4	4	3	4	3	3	3	3	3	4	4	4	4	4	3	4	4	4	4	4	4	4	4	2	3	3	4	3	3	4	4	3
4	4	5	4	5	4	3	2	5	4	3	4	4	5	4	3	3	4	3	4	5	4	3	4	5	4	5	4	3	4	3	4	3	5	4	5	4	4	4	4	4	5	5	5	5	4	5	4	5	4
4	4	5	4	4	4	4	4	4	4	2	2	4	4	4	4	4	5	5	4	5	4	4	4	4	4	4	5	4	5	4	4	5	5	4	4	5	5	5	4	4	4	5	4	4	5	4	4	5	4
3	4	4	4	4	4	4	3	4	4	4	3	4	3	3	4	4	4	4	4	4	4	3	4	3	3	4	4	4	4	4	4	3	4	4	4	4	5	3	3	4	4	4	4	3	3	4	4	4	3
4	4	4	4	4	4	4	4	4	4	4	4	4	4	3	4	4	4	4	3	5	5	3	5	5	5	4	4	4	4	4	4	5	4	4	4	4	5	4	4	4	4	4	4	4	1	2	4	4	4
3	3	3	4	4	5	4	4	3	3	3	3	3	3	3	4	4	4	3	4	3	3	3	4	3	3	3	3	4	4	4	3	3	4	3	4	4	5	2	2	3	3	3	3	3	3	3	3	4	3
5	5	5	4	4	4	5	3	5	4	5	5	5	5	5	1	5	5	5	5	5	5	5	5	5	5	5	5	5	5	5	4	4	5	5	5	5	5	5	5	5	5	5	5	5	5	5	5	5	5
4	4	4	3	4	3	4	4	3	2	4	3	4	2	3	2	3	2	2	4	3	4	2	2	3	3	2	3	4	3	3	4	4	4	4	4	4	4	4	4	3	2	5	4	3	2	3	3	3	2
3	4	4	4	4	4	4	4	5	5	4	4	4	4	3	2	3	2	2	2	2	2	2	4	2	3	4	4	3	4	4	4	4	3	4	4	4	5	4	4	4	3	4	4	3	3	3	4	4	4
3	4	4	4	5	5	4	2	4	4	4	4	5	5	4	5	4	4	5	5	4	5	4	3	3	4	4	5	5	5	5	5	5	4	5	5	5	4	3	4	5	3	4	4	5	3	3	5	4	4
5	5	5	5	5	5	5	5	5	5	5	5	5	5	5	5	5	5	5	5	5	5	5	5	5	5	5	5	5	5	5	5	5	5	5	5	5	4	5	5	5	5	5	5	5	5	5	5	5	5
4	4	3	4	4	3	4	3	3	4	4	3	4	4	3	4	4	4	5	3	5	4	3	4	3	3	5	5	5	5	5	5	5	4	3	3	4	4	2	2	2	2	3	3	2	2	2	3	3	4
3	4	4	4	3	4	4	3	2	4	5	4	4	3	2	4	2	3	4	4	3	4	2	4	1	1	4	4	4	4	4	4	3	4	4	4	4	4	4	2	4	3	3	3	3	3	3	4	4	3
4	4	4	4	4	4	4	4	4	4	4	2	4	4	4	4	4	4	4	4	4	4	4	4	4	4	4	4	4	4	4	4	3	4	4	4	4	4	4	4	4	4	4	4	4	4	4	4	4	4
4	3	4	3	3	4	3	3	3	3	2	4	4	4	4	4	4	3	4	4	4	4	4	4	4	4	4	4	4	4	4	3	4	4	4	4	4	5	4	4	3	2	4	4	3	4	3	3	4	3
4	3	4	4	5	4	4	5	3	5	4	4	5	4	5	4	4	3	4	4	3	3	4	5	4	4	4	5	3	4	4	5	2	4	5	5	5	5	4	3	5	2	4	4	5	5	4	5	5	4
5	5	5	5	5	5	5	4	4	4	4	5	4	4	5	4	5	4	5	5	5	4	4	5	4	4	2	4	3	4	5	3	3	3	4	5	4	4	4	5	5	4	4	3	4	4	5	4	3	4
4	4	4	4	4	4	3	3	4	4	4	4	4	3	4	4	3	2	4	4	4	5	2	4	4	3	4	4	4	4	4	4	2	4	4	4	4	3	2	3	3	3	3	3	3	3	3	4	4	4
5	5	5	5	5	5	5	5	5	4	5	2	4	4	4	4	2	2	4	2	3	4	2	4	2	2	5	5	4	4	4	4	2	4	3	4	4	4	2	4	4	2	4	4	4	4	4	4	4	4
5	5	4	5	3	5	3	4	3	4	4	3	3	4	4	3	4	4	4	4	4	4	3	4	4	3	4	4	4	4	4	3	4	4	3	4	4	4	4	3	4	3	4	4	3	4	4	5	2	4
4	4	5	4	5	4	5	4	4	4	5	4	4	5	4	5	3	5	4	5	4	5	4	4	5	4	4	5	4	5	4	4	5	4	4	4	4	5	4	5	4	5	4	5	4	4	5	5	4	5
5	5	5	5	5	5	5	5	5	5	5	4	5	4	5	5	5	5	5	5	4	5	5	5	5	5	5	5	5	5	5	5	5	5	5	5	5	5	5	5	5	2	3	4	5	3	4	5	5	5
4	3	4	3	4	3	4	3	3	3	4	3	4	3	4	3	4	3	4	3	4	3	4	3	4	4	3	2	1	1	1	1	1	1	2	2	2	5	2	3	2	2	2	1	2	1	2	1	2	1
3	2	2	2	2	3	2	1	2	2	1	2	1	1	1	2	1	1	1	1	1	3	1	1	1	1	1	5	2	2	5	5	4	4	3	3	3	4	3	3	2	2	2	2	2	3	2	2	2	2
5	5	4	5	5	5	4	5	5	4	5	3	4	5	4	4	4	5	4	4	5	4	4	4	5	4	5	4	5	4	4	4	4	5	5	4	5	4	4	4	5	4	5	4	4	5	4	4	5	4
4	5	5	5	5	5	5	5	5	5	5	5	5	5	5	5	5	5	5	5	4	5	4	5	5	5	5	5	5	5	5	5	5	5	5	5	5	4	5	5	5	5	5	5	5	5	5	5	5	5
3	3	4	4	4	4	4	4	4	4	4	3	4	4	4	4	4	4	4	4	4	4	3	4	3	3	3	4	4	4	4	4	3	4	4	4	4	4	4	4	4	4	4	4	4	3	4	4	4	4
4	3	4	4	3	4	4	3	4	2	4	4	4	4	3	4	3	3	4	4	3	4	3	4	3	3	4	4	4	4	4	5	3	4	4	5	4	4	4	4	4	3	4	3	4	4	4	4	4	4
5	5	5	4	4	4	5	3	4	3	4	3	4	3	4	4	3	3	4	3	4	3	3	4	3	3	3	3	3	3	5	4	4	3	5	5	5	4	3	3	4	3	3	3	3	3	3	5	3	3
4	4	4	4	4	4	4	4	4	4	4	4	4	4	4	4	4	4	4	4	4	5	3	4	4	4	4	4	4	4	4	4	4	4	4	4	4	5	4	4	4	4	4	4	4	4	4	4	4	4
5	5	4	4	4	5	4	4	3	5	4	4	5	3	4	4	5	5	3	4	5	4	3	4	5	4	4	4	5	4	4	5	5	4	3	5	4	3	4	5	5	4	5	4	4	5	5	3	4	4
4	5	4	3	4	5	4	3	4	5	4	3	5	4	3	4	5	4	3	5	4	3	4	5	4	3	4	5	4	3	4	5	4	3	4	3	5	5	4	3	5	4	3	4	5	4	3	4	5	4
2	2	2	2	2	2	2	2	2	2	2	2	2	2	4	4	3	3	3	4	4	4	2	4	4	4	4	4	4	4	5	5	4	5	3	4	4	5	4	4	4	4	4	4	4	4	4	4	4	4
5	5	5	5	5	5	5	5	5	5	5	5	5	5	4	4	4	4	4	4	4	4	4	4	4	4	4	4	5	5	5	5	4	4	5	5	5	4	5	5	5	3	4	5	5	4	4	4	4	5
5	5	5	4	5	4	4	4	5	5	5	5	5	5	5	5	4	3	3	4	4	5	2	2	4	3	4	4	5	5	5	5	3	4	4	4	5	5	5	5	5	5	5	4	4	5	4	5	5	3
4	4	4	4	3	3	3	3	3	3	2	4	2	2	3	4	4	3	4	3	3	5	4	3	4	4	4	4	4	4	4	4	4	4	5	4	4	4	4	4	4	4	3	3	4	3	3	4	4	3
4	4	5	5	5	5	4	5	4	4	5	3	4	3	4	4	4	3	4	3	3	4	4	4	4	3	4	4	4	4	4	4	2	3	4	4	4	4	3	3	4	4	4	4	4	4	3	4	3	4
4	3	3	4	4	4	4	3	4	5	4	4	3	3	3	4	3	2	4	3	3	4	1	3	3	3	4	5	5	4	5	2	1	2	4	4	3	5	1	3	3	2	1	2	2	2	3	4	3	3
4	3	4	4	4	3	3	4	4	3	4	3	3	3	3	3	2	3	2	3	3	3	3	3	3	3	3	4	3	3	5	3	4	4	3	4	4	4	4	3	4	3	3	3	2	3	3	3	4	3
4	4	5	5	5	4	4	4	4	4	4	3	4	4	4	4	5	4	4	4	3	4	4	4	4	4	4	4	4	5	5	4	4	4	4	4	4	4	4	4	4	3	3	4	3	3	5	4	4	4
5	5	5	5	5	5	5	5	5	5	5	5	5	5	5	5	5	5	5	5	4	5	2	5	5	5	5	5	5	5	5	5	5	5	5	5	5	5	5	5	5	4	5	5	5	5	5	5	5	5
5	4	5	5	5	5	5	5	5	5	5	5	5	5	5	5	5	5	5	5	5	5	5	5	5	5	5	5	5	5	5	5	5	5	5	5	5	5	5	5	5	5	5	5	5	5	5	5	5	5
4	4	4	4	2	4	2	2	4	4	4	3	4	2	4	4	4	4	4	4	4	4	2	2	2	2	2	4	4	4	4	4	2	2	2	4	4	5	4	2	4	4	4	4	4	4	3	4	2	4
5	5	5	5	5	5	5	4	5	5	5	5	5	4	5	5	5	3	5	5	5	5	5	5	5	5	3	5	5	5	5	5	5	5	5	5	5	5	5	5	5	5	5	5	5	5	5	5	5	5
3	3	4	5	4	4	4	4	4	5	3	2	3	3	4	4	4	4	3	4	4	4	2	4	4	1	2	4	5	5	5	5	4	4	4	4	4	4	4	3	4	4	4	4	4	4	4	4	4	5
4	4	4	4	4	4	4	4	4	4	4	4	4	4	2	4	3	2	4	4	4	4	4	4	4	4	4	4	4	4	4	4	4	4	4	4	4	3	4	4	4	4	4	4	4	4	4	4	4	4
3	3	4	4	4	5	5	5	3	5	4	2	3	3	3	3	3	3	4	4	4	4	4	4	4	4	4	4	4	4	4	4	4	4	4	4	4	4	4	4	4	4	4	4	4	4	4	3	3	3
4	4	4	5	5	5	5	4	5	4	5	2	3	3	4	4	5	4	4	5	3	4	3	4	4	4	3	4	5	5	5	5	4	4	5	5	5	5	3	4	4	4	2	3	2	3	2	4	3	4
4	4	5	5	4	4	4	4	4	4	4	4	5	5	4	5	4	4	4	5	4	4	4	5	4	4	3	4	4	4	5	5	4	3	4	4	4	3	4	4	4	4	4	4	4	4	4	4	4	4
5	3	4	4	4	4	4	2	4	3	4	5	5	5	4	4	3	3	3	2	2	3	2	3	4	4	2	4	3	4	5	4	4	5	5	4	4	4	2	2	3	4	4	4	4	4	3	4	4	3
4	5	5	4	4	5	5	4	4	5	5	4	5	5	4	5	4	4	5	5	4	4	4	5	5	5	4	5	5	4	4	5	5	4	4	5	5	5	4	4	4	5	5	5	4	4	4	5	5	4
4	4	5	4	5	4	4	5	4	4	5	5	4	4	4	4	4	4	4	5	5	4	5	4	4	5	4	5	4	5	4	4	4	4	4	5	5	4	5	5	5	5	5	4	4	4	4	4	4	5
4	2	4	4	4	2	4	2	4	2	2	4	4	4	4	2	4	2	4	4	2	4	2	4	4	4	4	4	4	4	4	3	2	4	4	3	3	3	4	4	4	3	3	3	4	4	3	4	4	4
4	2	4	4	4	4	4	4	4	2	4	1	5	5	2	3	2	2	2	4	2	4	2	2	2	4	4	4	4	4	4	4	2	4	4	4	4	5	4	4	4	4	4	4	2	4	4	4	4	4
4	4	5	4	4	4	5	3	5	5	4	2	5	2	4	4	3	3	4	4	3	4	4	4	5	4	4	5	4	5	4	3	3	3	4	3	4	5	5	5	5	2	4	4	3	4	4	4	4	3
3	3	4	4	4	5	4	3	4	4	4	4	5	3	4	4	4	4	5	4	5	5	4	5	4	4	3	4	3	4	4	3	4	4	5	5	5	5	4	3	5	5	5	5	4	4	4	5	5	4
4	4	4	4	4	4	4	4	4	4	4	4	4	4	4	4	4	4	4	4	2	4	4	4	4	3	4	4	4	4	4	4	2	3	4	4	4	3	4	3	4	3	4	4	4	3	4	4	4	4
3	2	3	3	3	3	3	3	3	4	3	3	4	3	1	3	2	2	4	2	3	4	1	4	2	1	4	4	5	5	5	5	2	4	3	4	4	4	4	1	4	2	4	3	3	2	3	3	3	3
5	4	4	4	3	4	4	4	4	4	4	4	4	4	2	4	4	3	3	4	3	4	4	4	4	4	4	4	4	4	5	5	5	5	5	5	5	5	4	5	4	5	5	5	5	5	5	5	5	5
4	4	4	4	4	4	4	3	4	4	4	2	4	4	4	4	4	4	4	4	4	4	4	4	3	4	4	5	4	4	4	4	4	4	4	4	4	5	3	3	4	3	4	4	4	4	4	4	5	3
5	4	5	4	5	4	4	3	4	5	3	2	5	4	2	5	5	5	4	3	4	2	2	5	1	1	4	4	5	5	2	3	4	3	5	4	4	4	4	3	5	3	4	3	5	3	3	5	5	3
3	3	3	4	4	4	4	4	4	4	4	4	4	4	4	4	4	4	4	4	4	4	3	3	3	3	4	4	4	4	4	4	3	4	4	4	4	4	4	4	4	4	3	3	4	3	3	4	4	4
5	5	5	5	5	5	5	3	5	4	5	4	5	5	4	4	4	2	4	2	3	4	3	3	3	3	5	5	5	5	5	5	3	5	5	5	5	4	5	5	5	5	5	5	5	5	5	5	5	5
4	3	3	5	5	4	5	3	5	5	5	4	5	4	4	4	3	3	5	5	3	4	3	3	3	2	3	3	3	4	4	3	4	3	5	5	5	4	3	3	3	3	3	4	3	3	4	4	4	3
5	5	4	5	3	4	4	5	4	3	5	3	5	5	2	5	1	1	5	4	5	5	1	5	5	1	1	3	1	5	5	3	4	2	4	4	3	5	1	2	3	1	4	1	1	1	4	5	3	2
5	5	5	5	5	5	5	5	5	5	5	5	5	5	4	4	4	2	2	3	1	2	4	4	4	3	2	4	3	3	4	3	3	3	5	5	5	5	5	5	5	5	5	5	5	5	5	5	5	5
5	5	5	5	5	5	5	5	5	5	5	5	5	4	5	5	5	1	3	3	1	3	3	4	4	1	3	5	5	5	5	5	3	5	4	4	4	4	5	5	5	3	3	3	3	3	3	4	3	4
4	4	5	4	4	5	5	4	5	5	5	5	5	4	3	4	3	5	5	4	4	5	4	5	3	3	5	5	5	5	5	5	3	4	5	5	5	5	4	4	5	5	5	5	5	4	5	5	5	4
4	3	3	4	3	4	4	4	3	3	3	2	3	2	2	4	3	1	3	4	4	4	3	4	3	2	2	3	3	3	4	3	4	3	3	3	3	5	2	2	2	2	3	3	3	2	3	4	3	3
4	4	4	4	3	4	3	3	4	4	4	3	3	3	3	3	2	4	2	2	2	2	2	4	4	4	4	4	4	5	5	5	2	5	3	3	3	4	2	3	2	2	3	2	2	1	1	1	1	2
4	4	4	4	4	4	4	4	4	3	3	3	3	3	3	3	3	3	3	3	4	4	4	4	4	4	3	3	4	4	4	4	4	3	3	3	3	5	3	3	3	3	3	3	3	3	3	3	3	3
4	3	4	4	4	4	4	3	3	4	4	4	4	4	4	4	4	3	4	4	4	4	3	4	4	2	4	5	5	5	5	5	2	5	4	4	4	4	4	4	5	4	4	4	4	4	4	4	4	4
5	5	5	5	5	5	5	5	5	4	5	5	5	5	5	5	5	5	5	5	5	5	5	5	5	5	5	5	5	5	3	5	1	4	5	5	5	4	5	5	5	5	5	5	5	5	5	5	5	5
4	4	4	4	4	4	4	4	5	5	5	5	5	5	3	3	2	2	3	4	3	3	2	4	4	4	5	5	5	5	5	5	2	4	5	5	5	4	5	5	5	5	5	5	5	3	4	5	4	3
3	3	3	3	3	3	3	3	3	3	3	3	3	3	3	3	3	3	3	3	3	3	3	3	3	3	3	3	3	3	3	3	3	3	3	3	3	5	3	3	3	3	3	3	3	3	3	3	3	3
4	4	4	4	4	4	4	4	4	4	4	4	3	4	4	4	4	4	4	4	4	4	3	5	4	1	3	3	3	4	4	4	3	4	4	4	4	4	3	3	3	2	3	2	4	3	3	3	3	2
4	5	4	4	5	5	4	3	4	4	4	5	4	4	3	2	3	4	4	3	4	4	4	5	4	5	4	5	4	4	5	5	3	3	4	4	4	5	5	5	4	4	5	4	3	3	4	4	4	4
2	4	4	4	4	5	3	3	4	4	4	5	4	4	4	1	1	4	5	4	4	5	4	4	4	5	4	5	2	4	4	1	4	3	3	4	4	5	4	3	4	4	2	4	5	1	2	3	2	2
5	5	5	5	4	4	4	3	4	5	5	3	3	5	3	4	3	5	5	4	5	5	2	5	4	5	3	3	3	3	3	3	4	3	4	4	4	4	3	3	4	4	5	3	3	3	3	4	3	5
3	4	4	4	4	4	4	4	4	4	4	4	4	4	3	3	3	3	4	3	4	4	4	4	4	3	4	4	4	4	4	4	4	4	4	4	4	4	4	4	4	4	3	3	4	3	4	4	4	4
3	4	4	4	3	3	3	2	3	3	2	2	3	4	3	4	3	1	5	4	5	5	4	4	4	1	3	4	3	4	4	4	2	4	3	3	3	5	4	3	4	2	4	3	4	2	3	4	4	3
5	5	5	5	4	5	5	5	4	5	5	4	4	5	5	5	4	5	5	5	5	5	5	5	4	5	2	4	3	4	5	5	5	3	5	5	5	3	4	5	5	5	4	5	5	5	5	5	4	5
2	1	2	1	2	2	1	3	1	2	2	2	2	2	2	2	2	2	2	1	2	2	3	2	2	1	4	4	4	4	4	4	4	4	4	3	5	4	4	3	5	4	4	3	4	4	4	5	4	3
4	4	4	4	4	4	5	4	4	4	5	2	4	3	4	4	4	1	1	4	4	4	4	1	1	1	4	4	4	4	5	4	4	4	5	4	4	4	3	4	5	4	4	4	4	3	5	5	5	3
4	5	4	5	5	5	4	2	3	4	4	2	4	2	3	2	3	2	4	4	4	5	4	4	3	4	1	2	3	4	5	4	4	4	4	4	4	5	2	2	4	3	3	3	3	2	4	4	3	3
3	3	4	4	4	4	4	3	4	4	4	4	4	4	4	4	4	3	4	4	4	4	4	4	4	3	3	4	3	4	4	4	4	4	4	4	4	4	4	4	4	4	4	4	4	4	4	4	4	3
3	3	3	3	3	2	4	2	3	4	4	2	3	3	2	2	1	1	3	4	4	5	2	2	3	4	2	4	4	5	2	2	4	2	4	3	2	4	1	2	4	3	5	5	5	5	5	5	5	1
3	4	4	4	4	4	4	4	4	4	4	4	4	4	3	4	4	4	4	4	4	4	4	4	3	4	4	4	4	4	4	4	3	4	4	4	4	4	4	4	4	4	3	4	3	4	4	4	3	4
4	4	4	3	3	3	4	4	4	4	4	4	4	4	3	4	4	3	4	4	4	4	3	4	4	1	4	3	3	4	4	4	4	3	4	4	4	4	4	4	4	4	4	4	4	4	4	4	4	4
3	3	4	4	5	5	4	3	4	4	3	4	4	3	2	3	2	2	2	2	2	4	2	2	2	2	4	3	3	4	4	4	3	4	4	4	4	5	2	4	3	4	4	4	4	3	3	4	4	4
4	4	4	4	4	4	3	3	3	4	3	3	4	4	4	4	4	3	2	2	3	2	2	3	3	3	4	4	4	4	4	4	3	4	4	4	4	5	4	4	4	4	4	4	4	4	4	4	4	4
4	3	4	4	3	2	3	3	4	3	3	4	4	3	4	3	2	3	2	3	4	3	3	2	3	4	3	2	3	4	3	3	3	3	4	3	4	4	4	2	3	4	3	4	3	4	4	3	4	4
3	2	4	3	3	3	4	4	3	3	4	4	4	3	2	4	3	3	4	4	4	4	3	4	3	3	3	4	4	3	4	4	2	3	3	3	3	2	4	4	3	3	4	3	4	3	3	4	4	4
5	5	5	5	5	5	5	4	3	4	4	3	4	4	3	3	2	5	5	5	5	5	4	5	3	4	5	5	3	5	5	5	3	4	5	5	5	4	5	4	5	4	5	5	5	5	5	5	5	5
5	5	5	5	5	5	5	5	5	5	5	5	5	5	3	3	1	1	4	3	2	3	1	5	1	2	5	5	5	5	5	5	5	5	5	5	5	5	3	3	3	3	3	3	3	3	3	3	3	4
5	5	5	4	4	5	5	3	4	4	4	3	3	4	2	2	4	4	3	4	3	4	3	4	4	1	1	3	4	3	3	3	4	4	4	5	5	5	4	4	4	4	3	4	3	4	4	4	4	1
4	4	4	4	4	4	4	4	4	4	4	4	4	4	4	4	4	4	5	5	4	4	4	4	4	4	5	5	5	5	4	4	4	4	4	4	4	4	4	4	4	4	4	4	4	4	4	4	4	4
4	4	4	4	4	4	3	3	4	4	4	3	4	4	3	4	3	3	4	4	3	3	3	4	3	3	3	3	3	4	4	4	4	4	4	4	4	5	4	3	4	3	3	3	4	3	4	4	4	3
5	5	5	3	4	3	4	4	4	4	5	3	5	5	5	5	5	5	4	5	5	5	5	5	5	5	3	5	5	3	5	5	3	3	3	5	5	4	5	5	5	4	2	4	4	4	4	5	5	5
5	5	5	3	3	3	3	1	2	5	5	5	3	4	3	5	3	4	4	4	3	5	5	5	5	5	5	5	5	5	5	4	4	4	4	3	4	5	4	5	5	4	4	4	4	4	4	3	4	4
4	4	4	4	4	4	4	4	4	4	4	4	4	4	4	4	4	4	4	4	3	4	4	4	4	1	2	2	2	4	4	2	2	2	4	4	4	5	2	2	4	2	4	4	4	2	4	4	4	2
5	5	5	5	5	5	5	4	4	4	4	4	4	4	4	4	4	4	4	4	4	4	4	4	4	4	4	4	4	4	4	4	4	4	4	4	4	5	4	4	4	4	4	4	4	4	4	4	4	4
3	3	4	3	3	3	3	2	3	4	3	2	2	2	2	2	2	2	2	2	2	2	2	2	2	2	2	2	3	3	3	2	3	2	3	3	3	5	2	2	2	2	2	2	2	2	2	2	2	2
4	4	4	4	3	4	3	3	4	3	2	1	1	1	1	1	1	1	1	1	4	4	1	4	1	1	1	1	1	4	4	3	3	1	4	4	3	4	1	1	4	3	3	3	3	3	3	3	3	3
4	4	4	4	4	4	4	4	3	3	3	3	3	3	3	3	3	4	3	3	3	3	3	3	3	3	3	3	3	3	3	3	3	3	3	3	3	5	3	3	3	3	3	3	3	3	3	3	3	3
4	3	5	3	2	5	5	3	3	5	4	2	4	2	3	3	1	3	4	1	4	4	4	5	1	1	2	4	3	5	4	4	3	2	5	5	4	4	2	3	4	3	2	4	3	1	3	4	4	4
4	3	5	5	4	5	5	4	5	5	5	3	4	3	3	3	4	3	4	3	3	4	4	4	3	4	4	4	3	4	5	4	3	3	5	3	4	5	3	3	3	3	3	3	3	3	3	4	4	3
4	4	5	5	4	4	5	4	4	4	4	4	4	4	3	4	4	4	4	4	3	4	3	4	4	4	3	3	3	4	4	4	3	4	4	4	4	5	4	4	4	2	4	4	4	4	4	4	4	4
3	2	3	4	4	4	4	3	4	3	4	2	4	4	1	4	1	1	4	2	3	4	1	3	3	1	1	4	4	5	5	5	2	5	3	4	3	5	2	2	3	2	2	2	2	2	3	3	4	1
4	4	1	1	4	3	2	2	2	2	2	2	2	2	2	2	2	2	1	2	3	2	2	2	1	2	1	1	2	1	2	2	2	2	2	2	2	4	2	2	2	2	2	2	1	2	2	2	2	2
5	5	5	4	4	5	4	4	5	4	4	5	5	4	5	5	5	5	4	5	4	4	5	4	4	5	3	5	5	3	3	4	5	5	4	4	4	4	5	3	4	4	5	4	3	4	4	3	5	2
[truncated: 9 more columns]
